# Supplementary material for: High-Resolution Anorectal Manometry as a Screening Tool for Hirschsprung’s Disease: A Comprehensive Retrospective Analysis
Source: J Clin Med. 2024 Feb 23;13(5):1268. doi: 10.3390/jcm13051268 (PMC10932072; doi:10.3390/jcm13051268)
Supplement: Supplementary file 1 [file jcm-13-01268-s001.zip]

Archive with 1 entries (1 files):
- jcm-2807323-supplementary conversion confirmed.pdf
